# Supplementary material for: Antibodies elicited by SARS-CoV-2 infection or mRNA vaccines have reduced neutralizing activity against Beta and Omicron pseudoviruses
Source: Sci Transl Med. 2022 Jan 13:eabn7842. doi: 10.1126/scitranslmed.abn7842 (PMC8891085; doi:10.1126/scitranslmed.abn7842)
Supplement: Supplementary file 2 — Data file S1 [file scitranslmed.abn7842_data_file_s1.xlsx]

## Sheet: Fig.2
pNT50
D614			Delta			Beta			Omicron
Baseline	PD2		Baseline	PD2		Baseline	PD2		Baseline	PD2
45.4	2569		44.94	932.1		43.12	677.9		50.7	107.6
1	195.5		1	85.85		1	41.36		1	32.28
3.359	750.9		1	171.3		1	179.7		5.919e-08	54.18
13.67	964.7		1	348.4		1	181.4		3.413	114.2
1	1055		1	949.6		1	306.9		1	407.5
5.69e-06	24.96		1	0.06481		1	0.1708		1	0.425
1	2381		1	1864		1	529.3		38.69	215.7
1	336.6		1	135.5		1	50.24		1	40.22
1	386.5		1	343.1		1	77.66		0.09158	17.31
pNT50 of 0 were transformed to 1 for ease of data plotting on log scale
